# Supplementary material for: Baseline procalcitonin as a predictor of bacterial infection and clinical outcomes in COVID-19: A case-control study
Source: PLoS One. 2022 Jan 13;17(1):e0262342. doi: 10.1371/journal.pone.0262342 (PMC8758006; doi:10.1371/journal.pone.0262342)
Supplement: S1 Raw data — (CSV) [file pone.0262342.s004.csv]

Record ID	Event Name	True bacteremia?	True bacterial pneumonia?	NIAID ordinal Scale	Disposition	Lactate	LDH	Ferritin	WBC Count	D-dimer	CRP	ESR	PCT Value	IL-6 level	PSI
3	Event 1	No		Hospitalized, on invasive mechanical ventilation or ECMO	Still hospitalized	0.9	352	593	4.07	934	147.8	114	0.44	47.6	208
3	day 2
3	day3
3	day4		No
3	day5
3	day6
3	day7		No
3	day8
3	day9
3	day10
3	day11
3	day12
3	day13
3	day14
3	day15
3	day16
3	day17
3	day18		No
3	day19
3	day20
3	day21
3	day22		Yes
3	day23
3	day24
3	day25		Yes
3	day26
3	day27
3	day28		Yes
4	Event 1	No		Hospitalized, on invasive mechanical ventilation or ECMO	Deceased	3.1	577	932	6.08	1859	143.9	70	0.44		220
4	day 2
4	day3
4	day4
4	day5
4	day6	Yes
4	day7
4	day8	Yes	Yes
4	day9
4	day10
4	day11
4	day12
4	day13
4	day14
4	day15
4	day16
5	Event 1		Yes	Hospitalized, requiring supplemental oxygen	Discharged		321	431	3.22	631	81.6	34	0.14	42.1	102
5	day 2
5	day3
5	day4		No
5	day5
5	day6
5	day7
5	day8		Yes
5	day9
5	day10
5	day11
5	day12		No
5	day13	No	No
5	day14
5	day15
5	day16
5	day17
5	day18
5	day19
5	day20
5	day21
5	day22
5	day28
6	Event 1			Hospitalized, on invasive mechanical ventilation or ECMO	Deceased	0.6	288	330	6.13	880	19.9	2	0.03		160
6	day 2
6	day3
6	day4
6	day5
6	day6
6	day7
6	day8
6	day9
6	day10
6	day11		Yes
6	day12
6	day13
6	day14
6	day15
6	day16
7	Event 1		Yes	Hospitalized, on invasive mechanical ventilation or ECMO	Still hospitalized	2.6	722	1778	22.38	3601	148.3	126		316	208
7	day 2
7	day3		Yes
7	day4
7	day5
7	day6		Yes
7	day7
7	day8		Yes
7	day9		Yes
7	day10
7	day11		Yes
7	day12
7	day13
7	day14		Yes
7	day15
7	day16
7	day17
7	day18		No
7	day19
7	day20
7	day21
7	day22
7	day23
7	day24
7	day25
7	day26
7	day27
7	day28
8	Event 1			Hospitalized, not requiring supplemental oxygen - requiring ongoing medical care (COVID-19 related or otherwise)	Discharged		441	1293	5.58	590	69	31	0.09		57
8	day 2		Yes
8	day3
9	Event 1		Yes	Hospitalized, on invasive mechanical ventilation or ECMO	Still hospitalized	0.5	422	396	12.24	1933	100.3	63			178
9	day 2
9	day3
9	day4		Yes
9	day5
9	day6
9	day7
9	day8
9	day9
9	day10
9	day11
9	day12
9	day13
9	day14		Yes
9	day15
9	day16
9	day17
9	day18
9	day19
9	day20
9	day21
9	day22
9	day23
9	day24
9	day25
9	day26
9	day27
9	day28
10	Event 1			Hospitalized, not requiring supplemental oxygen - requiring ongoing medical care (COVID-19 related or otherwise)	Discharged	1.2	337	564	5.77	257	11.7	21	0.07		86
10	day 2	No
10	day3
10	day4
11	Event 1	No		Hospitalized, not requiring supplemental oxygen - requiring ongoing medical care (COVID-19 related or otherwise)	Discharged	1.9	358	1922	3.74		22.2	27	0.05		80
11	day 2
11	day3
11	day4
12	Event 1			Hospitalized, not requiring supplemental oxygen - requiring ongoing medical care (COVID-19 related or otherwise)	Still hospitalized	1.6	169	199	4.33	496	56.9	21	0.09		105
12	day 2
12	day3
12	day4
12	day5
12	day6
12	day7
12	day8
12	day9
12	day10		Yes
12	day11
12	day12
12	day13		Yes
12	day14
12	day15
12	day16
12	day17
12	day18		Yes
12	day19
12	day20
12	day21
12	day22
12	day23
12	day24
12	day25
12	day26		Yes
12	day27
12	day28
13	Event 1			Hospitalized, on invasive mechanical ventilation or ECMO	Still hospitalized	1.6	389	1341	6.8	1241	235.7	62	0.24		171
13	day 2
13	day3
13	day4
13	day5
13	day6
13	day7
13	day8
13	day9
13	day10
13	day11
13	day12
13	day13
13	day14
13	day15
13	day16
13	day17
13	day18
13	day19
13	day20
13	day21
13	day22
13	day23		Yes
13	day24
13	day25
13	day26
13	day27
13	day28
15	Event 1	Yes		Hospitalized, on invasive mechanical ventilation or ECMO	Deceased		797	686	18.53	3996	148.4	77	7.69		207
15	day 2		Yes
15	day3
16	Event 1			Hospitalized, requiring supplemental oxygen	Deceased	1	353	810	12.3		215.1	106	0.95	113	202
16	day 2
16	day3		Yes
16	day4
16	day5
16	day6		Yes
16	day7
16	day8
16	day9
16	day10
16	day11
16	day12		Yes
16	day13
16	day14
16	day15
16	day16
16	day17
16	day18
16	day19
16	day20
16	day21		Yes
16	day22
16	day23
16	day24
16	day25		Yes
16	day26
16	day27	No
17	Event 1		Yes	Hospitalized, on invasive mechanical ventilation or ECMO	Deceased	1.5	803	431	4.19	6869	183.7		9.11		217
17	day 2
17	day3
17	day4
17	day5
18	Event 1			Hospitalized, requiring supplemental oxygen	Discharged		419	449	3.75		19	56	0.12		109
18	day 2
18	day3
18	day4
18	day5
18	day6		Yes
18	day7
18	day8
18	day9
18	day10
18	day11
18	day12
18	day13
19	Event 1			Hospitalized, requiring supplemental oxygen	Discharged	0.7	174	95	2.68	376	14.6	43	0.06		151
19	day 2
19	day3
19	day4
19	day5
19	day10
19	day11
19	day12
19	day13
19	day14
19	day15
19	day16
19	day17
19	day18	Yes
19	day19
19	day20
19	day21
19	day22
19	day23
19	day24
19	day25
19	day26
19	day27
19	day28
20	Event 1		Yes	Hospitalized, requiring supplemental oxygen	Discharged	1.6	176	520	7.56	724	27.6	29	0.2		163
20	day 2
20	day3
20	day4
20	day5
20	day6
20	day7
20	day8
21	Event 1	No		Hospitalized, requiring supplemental oxygen	Deceased	1.7	490	50	5.54	1499	90.9	22	0.18		168
21	day 2
21	day3
21	day4
21	day5
21	day6
21	day7
21	day8
21	day9
21	day10
21	day11
22	Event 1			Hospitalized, requiring supplemental oxygen	Still hospitalized	0.9	243	161	3.01	1381	185.3	37	0.11		163
22	day 2
22	day3
22	day4
22	day5
22	day6
22	day7
22	day8		Yes
22	day9
22	day10
22	day11
22	day12
22	day13	Yes	No
22	day14	Yes
22	day15	Yes
22	day16		Yes
22	day17
22	day18		Yes
22	day19
22	day20
22	day21
22	day22
22	day23
22	day24
22	day25
22	day26		Yes
22	day27
22	day28
23	Event 1		Yes	Hospitalized, requiring supplemental oxygen	Discharged		586	3590	10.37	990	98.4	42	0.46		84
23	day 2
23	day3
24	Event 1	Yes		Hospitalized, on invasive mechanical ventilation or ECMO	Discharged	1.2	596	166	23.76	1742	292	80	15.69		176
24	day 2
24	day3
24	day4
24	day5
24	day6
24	day7
24	day8		No
24	day9
24	day10
24	day11
24	day12
24	day13
24	day14
24	day15
24	day16
24	day17
24	day18
24	day19
24	day20
24	day21
24	day22
24	day23
25	Event 1		Yes	Hospitalized, on invasive mechanical ventilation or ECMO	Still hospitalized	2.6	743	1591	7.79	741	155.6	28	2.69	88.6	178
25	day 2
25	day3
25	day4
25	day5
25	day6
25	day7
25	day8
25	day9		Yes
25	day10
25	day11
25	day12		Yes
25	day13
25	day14		Yes
25	day15
25	day16		No
25	day17
25	day18
25	day19
25	day20
25	day21		Yes
25	day22
25	day23
25	day24		Yes
25	day25
25	day26
25	day27
25	day28
26	Event 1			Hospitalized, requiring supplemental oxygen	Deceased	2.1	296	546	5.5	910	26.2	21	0.08	8.4	171
26	day 2		Yes
26	day3
26	day4
26	day5
26	day6
26	day7
26	day8
26	day9
26	day10
26	day11
26	day12
26	day13
26	day14
27	Event 1			Hospitalized, requiring supplemental oxygen	Still hospitalized	1.2			9.11						160
27	day 2
27	day3
27	day4
27	day5
27	day6
27	day7
27	day8
27	day9		No
27	day10
27	day11
27	day12
27	day13
27	day14
27	day15
27	day16
27	day17
27	day18		No
27	day19
27	day20
27	day21
27	day22
27	day23
27	day24
27	day25
27	day26
27	day27
27	day28
28	Event 1		Yes	Hospitalized, on invasive mechanical ventilation or ECMO	Deceased	3.5	476				307	95	3.13		150
28	day 2
28	day3
28	day4
28	day5
28	day6
28	day7		No
28	day8
28	day9
28	day10
28	day11
28	day12
28	day13
28	day14		No
28	day15
28	day16
28	day17
28	day18
29	Event 1			Hospitalized, on invasive mechanical ventilation or ECMO	Deceased	2.1	300	1832	16.51	1783	204.3	112	15.44		202
29	day 2		Yes
29	day3
29	day4
29	day5
29	day6
29	day7		Yes
29	day8
29	day9
29	day10
29	day11
30	Event 1			Hospitalized, on invasive mechanical ventilation or ECMO	Deceased	3	351	1318	14.46	1586	67	35	0.14		194
30	day 2
30	day3
30	day4
30	day5
30	day6
30	day7
30	day8		Yes
30	day9
30	day10
30	day11
30	day12
30	day13
30	day14
30	day15
30	day16
30	day17
30	day18
30	day19
30	day20
30	day21		Yes
30	day22
30	day23
31	Event 1	No		Hospitalized, on invasive mechanical ventilation or ECMO	Discharged		650	3426	6.53	1247	311	62	0.24		126
31	day 2		No
31	day3
31	day4
31	day5		Yes
31	day6		Yes
31	day7
31	day8
31	day9
31	day10
31	day11
31	day12
31	day13
31	day14
31	day15
32	Event 1			Hospitalized, requiring supplemental oxygen	Deceased	4.5	603	616	12.58	1549	163.9	65	>100.00		159
32	day 2	Yes
32	day3
32	day4
32	day5
32	day6
32	day7
32	day8
32	day9
32	day10
32	day11
32	day12
32	day13
32	day14		No
32	day15
32	day16
32	day17
32	day18
32	day19
32	day20
32	day21
32	day22
33	Event 1		No	Hospitalized, on invasive mechanical ventilation or ECMO	Deceased	6.1	431	1251	14.73	>10000	130		2.46		220
33	day 2
33	day3
34	Event 1	No		Hospitalized, requiring supplemental oxygen	Deceased		486	436	11.65	2078	145.4	122	1.11		170
34	day 2
35	Event 1		Yes	Hospitalized, on invasive mechanical ventilation or ECMO	Discharged	1.8	889	1411	13.62	1306	307	59	0.94		136
35	day 2
35	day3
35	day4
35	day5
35	day6		Yes
35	day7		No
35	day8
35	day9
35	day10
35	day11
35	day12
35	day13
35	day14
35	day15
35	day16
36	Event 1			Hospitalized, on invasive mechanical ventilation or ECMO	Deceased	5.3	15565	56406	15.14	>10000	157.8	44	92.51		188
36	day 2		Yes
36	day3
36	day4
36	day5
36	day6
36	day7
36	day8
36	day9
36	day10
36	day11
36	day12
36	day13
36	day14
36	day15
36	day16
36	day17
36	day18
36	day19
36	day20
37	Event 1			Hospitalized, on invasive mechanical ventilation or ECMO	Discharged	1.5	359	256	8.51	8634	65	80	0.08	40.1	89
37	day 2		Yes
37	day3
37	day4
37	day5
37	day6
37	day7
37	day8
37	day9
37	day10		Yes
37	day11		Yes
37	day12
37	day13		No
37	day14
37	day15
37	day16
37	day17
37	day18
37	day19
37	day20
37	day21
37	day22
37	day23
37	day24
38	Event 1		Yes	Hospitalized, on invasive mechanical ventilation or ECMO	Deceased	4	322	2444	8.59	2273	175.1	77	0.24		172
38	day 2
38	day3
38	day4
38	day5
38	day6
38	day7
38	day8
38	day9
38	day10		Yes
38	day11		Yes
38	day12
38	day13		Yes
38	day14
38	day15
38	day16
38	day17
38	day18
38	day19
38	day20
39	Event 1			Hospitalized, on invasive mechanical ventilation or ECMO	Still hospitalized	1.7	607	712	8.47	1336	232.4	55	0.29		102
39	day 2
39	day3
39	day4
39	day5
39	day6		Yes
39	day7
39	day8
39	day9
39	day10
39	day11		No
39	day12
39	day13
39	day14
39	day15
39	day16
39	day17
39	day18
39	day19
39	day20		No
39	day21		No
39	day22
39	day23
39	day24
39	day25
39	day26
39	day27
39	day28
40	Event 1			Hospitalized, requiring supplemental oxygen	Still hospitalized		523	801	9.23	554	229.6	27	0.49		123
40	day 2
40	day3
40	day4
40	day5
40	day6
40	day7
40	day8
40	day9
40	day10
40	day11
40	day12
40	day13
40	day14
40	day15	No	Yes
40	day16
40	day17
40	day18
40	day19
40	day20
40	day21
40	day22		Yes
40	day23
40	day24		Yes
40	day25
40	day26
40	day27		Yes
40	day28
41	Event 1	No		Hospitalized, requiring supplemental oxygen	Discharged	0.6	230	287	4.98	798	122.6	39	0.05		198
41	day 2
41	day3
41	day4
41	day5
41	day6
41	day7
41	day8
41	day9
41	day10
41	day11
42	Event 1			Hospitalized, not requiring supplemental oxygen - requiring ongoing medical care (COVID-19 related or otherwise)	Deceased		453		2.78	1577		21			124
42	day 2
42	day3
42	day4		Yes
42	day5
42	day6		Yes
42	day7
42	day8
42	day9		Yes
42	day10
42	day11
42	day12
42	day13
43	Event 1			Hospitalized, on invasive mechanical ventilation or ECMO	Deceased	2.7	766	2884	5.05	1603	88.6	15	0.2		93
43	day 2		Yes
43	day3
43	day4
43	day5		Yes
43	day6
43	day7
43	day8
43	day9
43	day10
43	day11
43	day12
43	day13
43	day14
44	Event 1			Hospitalized, not requiring supplemental oxygen - requiring ongoing medical care (COVID-19 related or otherwise)	Still hospitalized	1.3	308	467	7.71	928	143.4	41	0.13		97
44	day 2
44	day3		No
44	day4
44	day5
44	day6
44	day7
44	day8	No	No
44	day9
44	day10
44	day11
44	day12
44	day13
44	day14
44	day15
44	day16
44	day17
44	day18
44	day19
44	day20
44	day21
44	day22
44	day23
44	day24
44	day25
44	day26
44	day27
44	day28
45	Event 1			Hospitalized, on invasive mechanical ventilation or ECMO	Still hospitalized	1.7	805	2627	11.12		215.7	79	0.19		130
45	day 2
45	day3
45	day4
45	day5
45	day6
45	day7
45	day8
45	day9		Yes
45	day10
45	day11
45	day12
45	day13
45	day14
45	day15
45	day16
45	day17
45	day18
45	day19
45	day20
45	day21
45	day22
45	day23
45	day24
45	day25
45	day26
45	day27
45	day28
46	Event 1			Hospitalized, on invasive mechanical ventilation or ECMO	Discharged		584	1120	9.16	453	141.3		0.1		109
46	day 2		Yes
46	day3		Yes
46	day4
46	day5		No
46	day6
46	day7
46	day8
46	day9
46	day10		No
46	day11		No
46	day12
46	day13
46	day14		No
46	day15
46	day16
46	day17
46	day18
46	day19
46	day20
46	day21
46	day22
46	day23
46	day24
46	day25
46	day26
46	day27
46	day28
47	Event 1			Hospitalized, on invasive mechanical ventilation or ECMO	Discharged	1.8	462	633	8	2236	145.8	56	0.14		96
47	day 2		Yes
47	day3
47	day4
47	day5		Yes
47	day6
47	day7
47	day8
47	day9
47	day10
49	Event 1			Hospitalized, on invasive mechanical ventilation or ECMO	Deceased	0.9	418	860	8.75	794	108.8	31	0.08		115
49	day 2
49	day3
49	day4		Yes
49	day5
49	day6
49	day7
50	Event 1			Hospitalized, on invasive mechanical ventilation or ECMO	Still hospitalized	2.3	276	116	13.57	1973	157.1	63	0.31		99
50	day 2
50	day3
50	day4
50	day5
50	day6		Yes
50	day7
50	day8
50	day9
50	day10
50	day11
50	day12
50	day13
50	day14
50	day15
50	day16
50	day17
50	day18
50	day19
50	day20	Yes	Yes
50	day21
50	day22		Yes
50	day23
50	day24
50	day25
50	day26
50	day27
50	day28
51	Event 1			Hospitalized, requiring supplemental oxygen	Discharged	1	387	2611	9.3	740	148.7	43	0.26		108
51	day 2
51	day3
51	day4
51	day5
51	day6		No
51	day7
51	day8
51	day9
51	day10
51	day11
51	day12
51	day13
52	Event 1			Hospitalized, on invasive mechanical ventilation or ECMO	Deceased	1.7	491	1052	5.43	1882	113.1	56	0.62		183
52	day 2		Yes
52	day3
52	day4
52	day5
52	day6		No
52	day7
52	day8
52	day9
52	day10		Yes
52	day11
53	Event 1	No		Hospitalized, on invasive mechanical ventilation or ECMO	Deceased	1.3	557		14.3	2141	146.2	26	0.57	90.3	145
53	day 2
53	day3
54	Event 1			Hospitalized, not requiring supplemental oxygen - requiring ongoing medical care (COVID-19 related or otherwise)	Still hospitalized		263	772	7.1	773	163.5	49	0.16		143
54	day 2
54	day3
54	day4
54	day5
54	day6
54	day7
54	day8
54	day9
54	day10		No
54	day11
54	day12
54	day13		Yes
54	day14
54	day15
54	day16
54	day17		Yes
54	day18
54	day19
54	day20
54	day21
54	day22
54	day23
54	day24
54	day25
54	day26
54	day27
54	day28
56	Event 1			Hospitalized, on invasive mechanical ventilation or ECMO	Discharged	0.9	586	284	8.59		249.5		0.13	23.6	137
56	day 2
56	day3
56	day4
56	day5
56	day6		No
56	day7
56	day8
56	day9
56	day10
56	day11
56	day12
56	day13
56	day14
56	day15		No
56	day16
56	day17
56	day18
56	day19		Yes
56	day20
56	day21
56	day22
56	day23
56	day24
56	day25
56	day26
57	Event 1			Hospitalized, requiring supplemental oxygen	Deceased		241	346	7.16	3210	74.4	22	0.08		130
57	day 2
57	day3
57	day4
57	day5
57	day6
57	day7
57	day8		Yes
57	day9
57	day10
57	day11
57	day12
57	day13
57	day14
58	Event 1			Hospitalized, requiring supplemental oxygen	Discharged		233	22	5.35	473	1.6	11	0.07		123
58	day 2
58	day3
58	day4
58	day5		Yes
58	day6
58	day7
58	day8
58	day9
59	Event 1			Hospitalized, requiring supplemental oxygen	Discharged	1	229	382	5.95	395	32.6	8	0.17		111
59	day 2
59	day3
59	day4
59	day5
59	day6
59	day7
59	day8
59	day9
59	day10		No
59	day11
59	day12
59	day13		Yes
59	day14
59	day15
59	day16		Yes
59	day17
59	day18
59	day19		No
59	day20
59	day21
59	day22
60	Event 1			Hospitalized, not requiring supplemental oxygen - requiring ongoing medical care (COVID-19 related or otherwise)	Discharged		285	202	8.32	813	74.3	36	0.12		140
60	day 2
60	day3
60	day4
60	day6		No
60	day7
60	day8
60	day9
60	day10
61	Event 1			Hospitalized, requiring supplemental oxygen	Still hospitalized	1.9	522	926	10.91	1464	278.4	85	0.18		147
61	day 2
61	day3
61	day4
61	day5
61	day6
61	day7
61	day8
61	day9
61	day10		Yes
61	day11
61	day12
61	day13
61	day14
61	day15
61	day16		Yes
61	day17
61	day18
61	day19
61	day20
61	day21		Yes
61	day22
61	day23
61	day24
61	day25
61	day26
61	day27
61	day28		Yes
62	Event 1			Hospitalized, on invasive mechanical ventilation or ECMO	Deceased	2.6	268	293	14.58	816	30.8	22	0.16		189
62	day 2
62	day3		Yes
62	day4
62	day5
62	day6
62	day7		Yes
62	day8
63	Event 1		No	Hospitalized, on invasive mechanical ventilation or ECMO	Still hospitalized	1	348	752	4.79	1518	66.5	56	0.08	1340.9	87
63	day 2
63	day3
63	day4
63	day5
63	day6
63	day7		No
63	day8
63	day9
63	day10
63	day11
63	day12
63	day13
63	day14
63	day15
63	day16		Yes
63	day17
63	day18
63	day19
63	day20
63	day21
63	day22
63	day23
63	day24
63	day25
63	day26
63	day27
63	day28
64	Event 1			Hospitalized, requiring supplemental oxygen	Still hospitalized		347	880	5.7	917	288.9	49	0.12		118
64	day 2
64	day3
64	day4
64	day5
64	day6
64	day7
64	day8
64	day9
64	day10		Yes
64	day11
64	day12
64	day13
64	day14
64	day15
64	day16
64	day17
64	day18
64	day19
64	day20
64	day21
64	day22
64	day23
64	day24
64	day25
64	day26
64	day27
64	day28
65	Event 1			Hospitalized, on invasive mechanical ventilation or ECMO	Still hospitalized	2.6	344	813	11.37	1201	284.2	108	0.22		186
65	day 2
65	day3
65	day4
65	day5
65	day6		Yes
65	day7
65	day8
65	day9
65	day10
65	day11
65	day12
65	day13
65	day14
65	day15
65	day16
65	day17
65	day18
65	day19
65	day20		Yes
65	day21
65	day22
65	day23
65	day24		Yes
65	day25
65	day26
65	day27
65	day28
66	Event 1			Hospitalized, requiring supplemental oxygen	Deceased	1.5	430	1310	5.97	1481	98	28	0.16		137
66	day 2
66	day3
66	day4
66	day5	No	Yes
66	day6
66	day7
66	day8
66	day9
66	day10		Yes
66	day11
66	day12
66	day13
66	day14
66	day15
66	day16
66	day17
66	day18
66	day19
66	day20
66	day21
66	day22
67	Event 1			Hospitalized, on invasive mechanical ventilation or ECMO	Discharged	2.1	1269	1337	16.72	7495	148.6	34	0.29	7.2	122
67	day 2		Yes
67	day3
67	day4
67	day5		No
67	day6
67	day7
67	day8
67	day9
67	day10
67	day11
67	day12
67	day13
67	day14
67	day15		Yes
67	day16
67	day17
67	day18
67	day19
67	day20
67	day21
67	day22
67	day23
67	day24
67	day25
68	Event 1			Hospitalized, requiring supplemental oxygen	Deceased		536	580	5.1	3748	140.6	11	0.16		112
68	day 2
68	day3
68	day4
68	day5
68	day6
68	day7
68	day8
68	day9
68	day10		No
68	day11
68	day12
68	day13
68	day14
68	day15
68	day16
68	day17
69	Event 1			Hospitalized, on invasive mechanical ventilation or ECMO	Still hospitalized		649	1075	8.58	85827	101.3	20	0.37		132
69	day 2
69	day3
69	day4
69	day5
69	day6
69	day7
69	day8		Yes
69	day9		No
69	day10
69	day11
69	day12
69	day13		Yes
69	day14
69	day15		No
69	day16
69	day17
69	day18
69	day19
69	day20
69	day21
69	day22		Yes
69	day23
69	day24
69	day25
69	day26
69	day27		Yes
69	day28		Yes
70	Event 1			Hospitalized, requiring supplemental oxygen	Discharged	1.9	521	1475	6.07	930	113.1	11	0.28		120
70	day 2
70	day3
70	day4
70	day5
70	day6
70	day7
70	day8		Yes
70	day9
70	day10
70	day11
70	day12
70	day13
70	day14		No
70	day15
70	day16
70	day17
70	day18
70	day19
70	day20
70	day21
70	day22
70	day23
71	Event 1			Hospitalized, on invasive mechanical ventilation or ECMO	Deceased	1.4	465	1197	9.07	792	149.5	43	0.12	77.2	122
71	day 2
71	day3		Yes
71	day4
71	day5
71	day6
71	day7
71	day8
71	day9
71	day10
71	day11
71	day12
71	day13
71	day14
71	day15		Yes
71	day16
71	day17
72	Event 1			Hospitalized, not requiring supplemental oxygen - requiring ongoing medical care (COVID-19 related or otherwise)	Still hospitalized	1	471	1558	5.75		175.3				112
72	day 2
72	day3
72	day4
72	day5
72	day6
72	day7
72	day8
72	day9
72	day10
72	day11
72	day12
72	day13
72	day14
72	day15
72	day16
72	day17
72	day18		No
72	day19
72	day20
72	day21
72	day22
72	day23	No	No
72	day24
72	day25
72	day26
72	day27
72	day28		No
73	Event 1			Hospitalized, requiring supplemental oxygen	Discharged	0.9	720	3962	6.1	2777	105.1	67	0.61		107
73	day 2
73	day3		Yes
73	day4
73	day5
73	day6
73	day7
74	Event 1	Yes		Hospitalized, requiring supplemental oxygen	Discharged	1.5	465	1091	5.67	1394	148.5	49	0.1	17.4	119
74	day 2
74	day3
74	day4
74	day5
74	day6		Yes
74	day7
74	day8
74	day9
74	day10
74	day11
74	day12
74	day13
74	day14
74	day15
74	day16
74	day17
74	day18
74	day19
74	day20
74	day21
74	day22
74	day23
74	day24
74	day25
75	Event 1	No		Hospitalized, not requiring supplemental oxygen - requiring ongoing medical care (COVID-19 related or otherwise)	Discharged	2.1			3.98						116
75	day 2
75	day3
75	day4
75	day5
75	day6
75	day7
75	day8
75	day9
75	day10
75	day11
75	day12
75	day13
77	Event 1	No		Hospitalized, on invasive mechanical ventilation or ECMO	Discharged	1.7	581	348	7.94	827	203.7	57	0.06		132
77	day 2
77	day3
77	day4		No
77	day5
77	day6
77	day7
77	day8
77	day9
77	day10
77	day11
77	day12
77	day13
77	day14
77	day15
77	day16
77	day17
77	day18
78	Event 1	No		Hospitalized, requiring supplemental oxygen	Discharged	1.4	446	808	4.83	1791	136.1	38	0.12		129
78	day 2
78	day3		Yes
78	day4
78	day5
78	day6
78	day7
78	day8
78	day9
78	day10
78	day11
78	day12
78	day13
79	Event 1			Hospitalized, on invasive mechanical ventilation or ECMO	Deceased	3.4	490	439	4.8	942	211.8	40	0.3		182
79	day 2		No
79	day3
79	day4
79	day5		Yes
79	day6
79	day7		No
79	day8
79	day9
79	day10
79	day11
79	day12
79	day13
79	day14
79	day15
79	day16
80	Event 1	Yes		Hospitalized, not requiring supplemental oxygen - requiring ongoing medical care (COVID-19 related or otherwise)	Deceased	1.8	202	460	8.81		142		0.38		108
80	day 2
80	day3
80	day4
81	Event 1	Yes		Hospitalized, on invasive mechanical ventilation or ECMO	Deceased	7.6	1332	32606	8.85	4632	146.2	41	29.81		195
81	day 2
82	Event 1	No		Hospitalized, on invasive mechanical ventilation or ECMO	Discharged	1.9	212	433	8.02	751	35.8	46	0.48		149
82	day 2
82	day3
82	day4
82	day5
82	day6
82	day7
82	day8
82	day9
82	day10
82	day11
82	day12
83	Event 1			Hospitalized, on invasive mechanical ventilation or ECMO	Discharged	3	695	846	6.06	1374	83	25	0.23	54.4	122
83	day 2
83	day3
83	day4
83	day5		No
83	day6		Yes
83	day7
83	day8		Yes
83	day9
83	day10
83	day11
83	day12
83	day13
83	day14
83	day15
83	day16
83	day17
83	day18
83	day19
83	day20
83	day21
83	day22
83	day23
83	day24
83	day25
83	day27
83	day28
84	Event 1			Hospitalized, on invasive mechanical ventilation or ECMO	Discharged	1.5	524	4058	9.05		239	63	0.49		165
84	day 2
84	day3
84	day4
84	day5
84	day6		No
84	day7
84	day8
84	day9		Yes
84	day10
84	day11
84	day12
84	day13
84	day14
84	day15
84	day16
84	day17
84	day18
84	day19
85	Event 1			Hospitalized, requiring supplemental oxygen	Discharged		374	1028	5.59	853	51.4	31	0.11		93
85	day 2
85	day3
85	day4
85	day5
85	day6
85	day7
85	day8
85	day9		Yes
85	day10
85	day11
85	day12
85	day13
85	day14
85	day15
85	day16
85	day17
85	day18
85	day19
86	Event 1			Hospitalized, requiring supplemental oxygen	Discharged		206	309	4.18	426	66.4	29	0.08		85
86	day 2
86	day3
86	day4
86	day5
86	day6	No
86	day7
86	day8
86	day9		Yes
86	day10
86	day11
86	day12
86	day13
86	day14
86	day15
86	day16
86	day17		Yes
86	day18		Yes
86	day19
86	day20
86	day21
86	day22
86	day23
87	Event 1			Hospitalized, not requiring supplemental oxygen - requiring ongoing medical care (COVID-19 related or otherwise)	Still hospitalized	1.1	243	97	6.48	1091	132.8	44	0.17		79
87	day 2
87	day3
87	day4
87	day5
87	day6		Yes
87	day7
87	day8
87	day9
87	day10
87	day11		No
87	day12
87	day13
87	day14
87	day15
87	day16	Yes
87	day17
87	day18
87	day19
87	day20
87	day21
87	day22
87	day23
87	day24
87	day25
87	day26
87	day27
87	day28
88	Event 1		Yes	Hospitalized, on invasive mechanical ventilation or ECMO	Discharged	1.9	457	1041	7.98	2770	225	77	0.15		111
88	day 2
88	day3		Yes
88	day4		Yes
88	day5
88	day6
88	day7
88	day8		Yes
88	day9
88	day10
88	day11
88	day12
88	day13
88	day14
88	day15
88	day16
88	day17
89	Event 1		Yes	Hospitalized, requiring supplemental oxygen	Discharged	1.4	655	2478	6.04	777	45.4	18	0.17		100
89	day 2		Yes
89	day3
89	day4
89	day5
89	day6
89	day7
89	day8
89	day9
89	day10		No
89	day11
89	day12		No
89	day13
89	day14
89	day15
89	day16
89	day17
89	day18
89	day19
90	Event 1	No		Hospitalized, requiring supplemental oxygen	Discharged	1.1	342	965	5.96	6435	183.8	82	0.28		150
90	day 2
90	day3
90	day4
90	day5
90	day6
90	day7
90	day8
90	day9
90	day10
90	day11
90	day12
91	Event 1			Hospitalized, on invasive mechanical ventilation or ECMO	Deceased	4	699	480	17.33	1032	181.9	50	0.41		153
91	day 2		Yes
91	day3
91	day4		No
91	day5
91	day6
91	day7		Yes
91	day8
91	day9
91	day10
91	day11
91	day12
91	day13		No
91	day14
91	day15
91	day16
91	day17
92	Event 1			Hospitalized, requiring supplemental oxygen	Discharged	2.1	525	952	12	1242	184.7	52	0.27		115
92	day 2
92	day3
92	day4
92	day5
92	day6		No
92	day7
92	day8		Yes
92	day9
92	day10
92	day11
92	day12
92	day13
92	day14
92	day15
92	day16
92	day17
92	day18
92	day19
92	day20
93	Event 1			Hospitalized, requiring supplemental oxygen	Deceased	0.8	327	116	6.85	1857	87.5	37	0.23		202
93	day 2
93	day3
93	day4
93	day5
93	day6
93	day7
93	day8
93	day9		No
93	day10
93	day11
93	day12
93	day13
93	day14
93	day15
93	day16
93	day17
93	day18
93	day19
93	day20
94	Event 1			Hospitalized, not requiring supplemental oxygen - requiring ongoing medical care (COVID-19 related or otherwise)	Discharged		222	234	8.12	538	49.6	16	0.1		81
94	day 2
94	day3
94	day4		Yes
94	day5
95	Event 1			Hospitalized, requiring supplemental oxygen	Still hospitalized	2	429	807	5.97	0.61	115.9	33	0.51		122
95	day 2
95	day3
95	day4
95	day5		Yes
95	day6
95	day7
95	day8
95	day9
95	day10
95	day11
95	day12		Yes
95	day13
95	day14
95	day15
95	day16		No
95	day17		Yes
95	day18
95	day19
95	day20
95	day21
95	day22
95	day23
95	day24
95	day25
95	day26
95	day27
95	day28
96	Event 1			Hospitalized, on invasive mechanical ventilation or ECMO	Still hospitalized	0.7	242	106	6.57	452	124.7	18	0.11		140
96	day 2		Yes
96	day3
96	day4		No
96	day5
96	day6
96	day7
96	day8
96	day9
96	day10
96	day11		No
96	day12
96	day13
96	day14
96	day15
96	day16
96	day17		No
96	day18
96	day19		No
96	day20
96	day21
96	day22
96	day23
96	day24		Yes
96	day25
96	day26
96	day27		Yes
96	day28
97	Event 1	No		Hospitalized, on invasive mechanical ventilation or ECMO	Still hospitalized	2	456	3161	9.81	831	259.8	70	3.08	157.4	153
97	day 2
97	day3
97	day4
97	day5		No
97	day6
97	day7
97	day8		No
97	day9		No
97	day10
97	day11
97	day12
97	day13
97	day14
97	day15
97	day16
97	day17
97	day18
97	day19
97	day20	Yes
97	day21
97	day22
97	day23
97	day24		No
97	day25		No
97	day26
97	day27
97	day28
98	Event 1			Hospitalized, on invasive mechanical ventilation or ECMO	Still hospitalized	1.5	641	967	8.43	>10000	291				157
98	day 2
98	day3
98	day4
98	day5
98	day6
98	day7		No
98	day8
98	day9
98	day10
98	day11
98	day12
98	day13
98	day14
98	day15
98	day16
98	day17
98	day18
98	day19
98	day20		Yes
98	day21
98	day22
98	day23
98	day24
98	day25
98	day26
98	day27
98	day28
99	Event 1		Yes	Hospitalized, on invasive mechanical ventilation or ECMO	Deceased	1.5	308	442	9.98	1460	66.3	39	0.46		223
99	day 2
99	day3
99	day4
99	day5
99	day6
99	day7		No
99	day8		Yes
99	day9
99	day10
99	day11		Yes
99	day12
99	day13
99	day14
99	day15
99	day16
99	day17
99	day18
99	day19
100	Event 1			Hospitalized, requiring supplemental oxygen	Discharged		360	450	5.56	1144	74.1	35	0.2	21.5	115
100	day 2
100	day3
100	day4
100	day5
100	day6
100	day7
100	day8
100	day9
100	day10
100	day11		No
100	day12
100	day13
100	day14
100	day15
100	day16	No
100	day17
100	day18
100	day19
100	day20
100	day21
100	day22
100	day23
100	day24
100	day25
100	day26
101	Event 1			Hospitalized, not requiring supplemental oxygen - requiring ongoing medical care (COVID-19 related or otherwise)	Still hospitalized		270	397	10.23	1075	211.7	35	0.67		131
101	day 2		Yes
101	day3
101	day4
101	day5
101	day6
101	day7
101	day8
101	day9
101	day10
101	day11
101	day12
101	day13		Yes
101	day14
101	day15	No	Yes
101	day16
101	day17
101	day18
101	day19	Yes
101	day20
101	day21	Yes	Yes
101	day22
101	day23
101	day24
101	day25		Yes
101	day26
101	day27
101	day28
102	Event 1			Hospitalized, requiring supplemental oxygen	Discharged	1.4	295	560	4.01	527	54.5	11	0.44	20.8	77
102	day 2
102	day3		Yes
102	day4
102	day5
102	day6
102	day7
102	day8
103	Event 1	No		Hospitalized, requiring supplemental oxygen	Deceased	2.3	596	696	13.32	>10000	143.8	71	0.13	20.8	177
103	day 2
103	day3
103	day4
103	day5
103	day6
103	day7
103	day8
103	day9
103	day10
103	day11
103	day12
103	day13
103	day14
104	Event 1			Hospitalized, not requiring supplemental oxygen - requiring ongoing medical care (COVID-19 related or otherwise)	Discharged	0.8	291	30	4.54	1741	14.3	11			129
104	day 2
104	day3
104	day4
104	day5
104	day6
104	day7
104	day8
104	day9
104	day10
104	day11
104	day12
104	day13
104	day14
104	day15
104	day16
104	day17
104	day18
104	day19
106	Event 1		Yes	Hospitalized, on invasive mechanical ventilation or ECMO	Still hospitalized	2.1	482	856	7.63	3703	88.9		0.85		155
106	day 2
106	day3
106	day4
106	day5		No
106	day6
106	day7
106	day8
106	day9		No
106	day10
106	day11
106	day12
106	day13		No
106	day14
106	day15
106	day16
106	day17
106	day18
106	day19
106	day20
106	day21
106	day22
106	day23
106	day24
106	day25
106	day26
106	day27
106	day28
107	Event 1			Hospitalized, requiring supplemental oxygen	Still hospitalized	1.2	606	1395	6.48	2041	178.4	87	0.12		139
107	day 2		Yes
107	day3
107	day4
107	day5
107	day6
107	day7
107	day8
107	day9
107	day10
107	day11
107	day12
107	day13
107	day14
107	day15		Yes
107	day16
107	day17
107	day18
107	day19
107	day20
107	day21		Yes
107	day22
107	day23
107	day24
107	day25
107	day26
107	day27
107	day28
108	Event 1			Hospitalized, not requiring supplemental oxygen - requiring ongoing medical care (COVID-19 related or otherwise)	Discharged	1.5	247	1364	7.91	446	96.7	36	0.09	69.3	107
108	day 2
108	day3
108	day4
108	day5
108	day6
108	day7
109	Event 1			Hospitalized, not requiring supplemental oxygen - requiring ongoing medical care (COVID-19 related or otherwise)	Discharged	1.2			3.42						138
109	day 2
109	day3
109	day4
109	day5
109	day6
109	day7
110	Event 1			Hospitalized, requiring supplemental oxygen	Discharged	1	310	166	3.7	812	46.7	43	0.06		115
110	day 2
110	day3
110	day4
110	day5
110	day6
111	Event 1			Hospitalized, requiring supplemental oxygen	Discharged		258	35	5.6	751	27	27	0.03		101
111	day 2
111	day3
111	day4
112	Event 1			Hospitalized, requiring supplemental oxygen	Discharged	1.1	433	594	3.42	1560		35	0.14		164
112	day 2
112	day3
112	day4
112	day5
112	day6
112	day7
112	day8
112	day9
112	day10
112	day11
112	day12
113	Event 1			Hospitalized, requiring supplemental oxygen	Discharged	1.3	372	774	4.61	1087	66.6	31	0.06		127
113	day 2
113	day3
113	day4
113	day5
113	day6
113	day7
113	day8
113	day9
113	day10
113	day11
113	day12
114	Event 1			Hospitalized, requiring supplemental oxygen	Deceased	1.9	320	821	6.84	1005	203.1	70			163
114	day 2
114	day3
114	day4
114	day5
114	day6
114	day7		Yes
114	day8
114	day9		Yes
114	day10
114	day11
114	day12
114	day13
114	day14
114	day15
114	day16
114	day17
114	day18
114	day19
114	day20
114	day21
114	day22		Yes
114	day23
115	Event 1			Hospitalized, requiring supplemental oxygen	Discharged		324	1651	4	567	49.6	26	0.21		141
115	day 2
115	day3
115	day4
115	day5
115	day6
116	Event 1			Hospitalized, requiring supplemental oxygen	Discharged	1.5	235	382	3.2		98.6	56	0.08	85	135
116	day 2
116	day3
116	day4
116	day5
116	day6
116	day7
116	day8
116	day9
116	day10
116	day11
116	day12
116	day13
116	day14
117	Event 1			Hospitalized, not requiring supplemental oxygen - requiring ongoing medical care (COVID-19 related or otherwise)	Discharged		584	1548	6.85	2052	185.9	99	0.35		140
117	day 2
117	day3
117	day4
117	day5
118	Event 1			Hospitalized, requiring supplemental oxygen	Discharged	3	383	316	6.71	7756			0.08		107
118	day 2
118	day3
118	day4
118	day5
118	day6
118	day7
118	day8
118	day9
118	day10
120	Event 1			Hospitalized, requiring supplemental oxygen	Deceased	2.5	707	2945	8.38	9750	148.1	37	0.66		157
120	day 2
120	day3
120	day4
120	day5
120	day6
120	day7
120	day8
120	day9
120	day10
120	day11
120	day12
120	day13
120	day14
120	day20
120	day21
120	day22
121	Event 1			Hospitalized, on invasive mechanical ventilation or ECMO	Deceased	8.3	817	431	10.5	2759	148	21	0.12		151
121	day 2
121	day3
121	day4
121	day5
121	day6
122	Event 1			Hospitalized, not requiring supplemental oxygen - requiring ongoing medical care (COVID-19 related or otherwise)	Discharged		395	396	1.44	621	124.6	56	0.36		149
122	day 2
122	day3
122	day4
122	day5
122	day6
122	day7
122	day8
122	day9
122	day10
122	day11
122	day12
122	day13
122	day14
123	Event 1			Hospitalized, on invasive mechanical ventilation or ECMO	Discharged	0.8	342	564	4.02	959	75.3		0.19		220
123	day 2
123	day3
123	day4
123	day5
[truncated: 2,578 more rows]
